# Supplementary material for: Investigation of the Clinical Value of Four Visualization Modalities for Congenital Heart Disease
Source: J Cardiovasc Dev Dis. 2024 Sep 5;11(9):278. doi: 10.3390/jcdd11090278 (PMC11431982; doi:10.3390/jcdd11090278)
Supplement: Supplementary file 1 [file jcdd-11-00278-s001.zip]

Archive with 2 entries (2 files):
- jcdd-3061445-supplementary file S1.mp4
- jcdd-3061445-supplementary file S2.pdf
